# Supplementary material for: Impact of interface roughness correlation on resonant tunnelling diode variation
Source: Sci Rep. 2025 Jul 23;15:26815. doi: 10.1038/s41598-025-07720-0 (PMC12287518; doi:10.1038/s41598-025-07720-0)
Supplement: Supplementary file 2 — Supplementary Information 2. [file 41598_2025_7720_MOESM2_ESM.zip]

Archive with 34 entries (32 files):
- Supplementary_Information_Impact_of_IR_correlation_on_RTD_variation/
- __MACOSX/._Supplementary_Information_Impact_of_IR_correlation_on_RTD_variation
- Supplementary_Information_Impact_of_IR_correlation_on_RTD_variation/main.tex
- __MACOSX/Supplementary_Information_Impact_of_IR_correlation_on_RTD_variation/._main.tex
- Supplementary_Information_Impact_of_IR_correlation_on_RTD_variation/jabbrv-ltwa-en.ldf
- __MACOSX/Supplementary_Information_Impact_of_IR_correlation_on_RTD_variation/._jabbrv-ltwa-en.ldf
- Supplementary_Information_Impact_of_IR_correlation_on_RTD_variation/jabbrv.sty
- __MACOSX/Supplementary_Information_Impact_of_IR_correlation_on_RTD_variation/._jabbrv.sty
- Supplementary_Information_Impact_of_IR_correlation_on_RTD_variation/jabbrv-ltwa-all.ldf
- __MACOSX/Supplementary_Information_Impact_of_IR_correlation_on_RTD_variation/._jabbrv-ltwa-all.ldf
- Supplementary_Information_Impact_of_IR_correlation_on_RTD_variation/Figures/
- __MACOSX/Supplementary_Information_Impact_of_IR_correlation_on_RTD_variation/._Figures
- Supplementary_Information_Impact_of_IR_correlation_on_RTD_variation/naturemag-doi.bst
- __MACOSX/Supplementary_Information_Impact_of_IR_correlation_on_RTD_variation/._naturemag-doi.bst
- Supplementary_Information_Impact_of_IR_correlation_on_RTD_variation/wlscirep.cls
- __MACOSX/Supplementary_Information_Impact_of_IR_correlation_on_RTD_variation/._wlscirep.cls
- Supplementary_Information_Impact_of_IR_correlation_on_RTD_variation/bibliography.bib
- __MACOSX/Supplementary_Information_Impact_of_IR_correlation_on_RTD_variation/._bibliography.bib
- Supplementary_Information_Impact_of_IR_correlation_on_RTD_variation/Figures/grid_current_peak_mean.png
- __MACOSX/Supplementary_Information_Impact_of_IR_correlation_on_RTD_variation/Figures/._grid_current_peak_mean.png
- Supplementary_Information_Impact_of_IR_correlation_on_RTD_variation/Figures/comparison_previous_and_new_ir_current_peak_standard_deviation.png
- __MACOSX/Supplementary_Information_Impact_of_IR_correlation_on_RTD_variation/Figures/._comparison_previous_and_new_ir_current_peak_standard_deviation.png
- Supplementary_Information_Impact_of_IR_correlation_on_RTD_variation/Figures/grid_voltage_peak_standard_deviation.png
- __MACOSX/Supplementary_Information_Impact_of_IR_correlation_on_RTD_variation/Figures/._grid_voltage_peak_standard_deviation.png
- Supplementary_Information_Impact_of_IR_correlation_on_RTD_variation/Figures/grid_voltage_peak_mean.png
- __MACOSX/Supplementary_Information_Impact_of_IR_correlation_on_RTD_variation/Figures/._grid_voltage_peak_mean.png
- Supplementary_Information_Impact_of_IR_correlation_on_RTD_variation/Figures/comparison_previous_and_new_ir_current_peak_mean.png
- __MACOSX/Supplementary_Information_Impact_of_IR_correlation_on_RTD_variation/Figures/._comparison_previous_and_new_ir_current_peak_mean.png
- Supplementary_Information_Impact_of_IR_correlation_on_RTD_variation/Figures/comparison_previous_and_new_ir_voltage_peak_mean.png
- __MACOSX/Supplementary_Information_Impact_of_IR_correlation_on_RTD_variation/Figures/._comparison_previous_and_new_ir_voltage_peak_mean.png
- Supplementary_Information_Impact_of_IR_correlation_on_RTD_variation/Figures/comparison_previous_and_new_ir_voltage_peak_standard_deviation.png
- __MACOSX/Supplementary_Information_Impact_of_IR_correlation_on_RTD_variation/Figures/._comparison_previous_and_new_ir_voltage_peak_standard_deviation.png
- Supplementary_Information_Impact_of_IR_correlation_on_RTD_variation/Figures/grid_current_peak_standard_deviation.png
- __MACOSX/Supplementary_Information_Impact_of_IR_correlation_on_RTD_variation/Figures/._grid_current_peak_standard_deviation.png
