# Supplementary material for: Impact of interface roughness correlation on resonant tunnelling diode variation
Source: Sci Rep. 2025 Jul 23;15:26815. doi: 10.1038/s41598-025-07720-0 (PMC12287518; doi:10.1038/s41598-025-07720-0)
Supplement: Supplementary file 2 — Supplementary Information 2. [file 41598_2025_7720_MOESM2_ESM.zip › Supplementary_Information_Impact_of_IR_correlation_on_RTD_variation/main.tex]

\documentclass[fleqn,10pt]{wlscirep}
\usepackage[utf8]{inputenc}
\usepackage[T1]{fontenc}
\usepackage{hhline}
\usepackage{graphicx, float}
\usepackage{color, soul}
%\usepackage{cite}
%\usepackage[backend=biber,style=nature]{biblatex}
%\addbibresource{bibliography} 

%\title{Impact of Interface Roughness Correlation on Resonant Tunnelling Diode Variation: A NEGF Analysis}

%\author[1]{Pranav Acharya}
%\author[1]{Naveen Kumar}
%\author[1]{Ankit Dixit}
%\author[2]{Jaehyun Lee}
%\author[1,*]{Vihar Georgiev}
%\affil[1]{James Watt School of Engineering, University of Glasgow, Glasgow, G12 8QQ, United Kingdom}
%\affil[2]{School of Electrical and Electronics Engineering, Pusan National University, Busan, South Korea}

%\affil[*]{vihar.georgiev@glasgow.ac.uk}

%\affil[+]{these authors contributed equally to this work}
%\keywords{Keyword1, Keyword2, Keyword3}
%\keywords{non-equilibrium Green's function (NEGF); resonant tunnelling diode (RTD); interface roughness (IR)}


\begin{document}

%\flushbottom
%\maketitle
%
%  Click the title above to edit the author information and abstract
%
%\thispagestyle{empty}

% \noindent Please note: Abbreviations should be introduced at the first mention in the main text – no abbreviations lists. Suggested structure of main text (not enforced) is provided below.

\section*{Supplementary Figures}\label{supplementary_figures}

Resonant peak IV (current-voltage) information for different distributions are represented as colourmaps here, including both standard deviations and the mean values of resonant peak current $I_r$ and resonant peak voltage $V_r$.

\subsection*{Improved Isotropic Interface Roughness}

The previous IR (Interface Roughness) and new IR models are compared in the colourmaps within this subsection.

\begin{figure}[ht]
    \begin{center}
        \includegraphics[width=\columnwidth]{./Figures/comparison_previous_and_new_ir_current_peak_mean.png}
    \caption{Mean of current peak $I_r$ in microampere for different correlation lengths $L_C$ for both the previous and new models of IR.\label{comparison_previous_and_new_model_current_peak}}
        % % \vspace{-0.5cm}
    \end{center}
\end{figure}
\begin{figure}[ht]
    \begin{center}
        \includegraphics[width=\columnwidth]{./Figures/comparison_previous_and_new_ir_current_peak_standard_deviation.png}
	    \caption{Standard deviation of current peak $I_r$ in nanoampere for different correlation lengths $L_C$ for both the previous and new models of IR.\label{comparison_previous_and_new_model_current_peak_std}}
        % % \vspace{-0.5cm}
    \end{center}
\end{figure}

\begin{figure}[ht]
    \begin{center}
        \includegraphics[width=\columnwidth]{./Figures/comparison_previous_and_new_ir_voltage_peak_mean.png}
	    \caption{Mean of resonant voltage $V_r$ in Volts for different correlation lengths $L_C$ for both the previous and new models of IR.\label{comparison_previous_and_new_model_voltage_peak}}
        % % \vspace{-0.5cm}
    \end{center}
\end{figure}
\begin{figure}[ht]
    \begin{center}
        \includegraphics[width=\columnwidth]{./Figures/comparison_previous_and_new_ir_voltage_peak_standard_deviation.png}
	    \caption{Standard deviation of resonant voltage $V_r$ in millivolts for different correlation lengths $L_C$ for both the previous and new models of IR.\label{comparison_previous_and_new_model_voltage_peak_std}}
        % % \vspace{-0.5cm}
    \end{center}
\end{figure}

\clearpage

\subsection*{Improved Anisotropic Interface Roughness}

Mean and standard deviation of resonant peak IV for different anisotropic correlation lengths are displayed in the colourmaps in this subsection.

\begin{figure}[ht]
    \begin{center}
        \includegraphics[width=\columnwidth]{./Figures/grid_current_peak_mean.png}
	    \caption{Mean of current peak $I_r$ in microampere for different anisotropic correlation lengths $L_C$.\label{grid_current_peak}}
        % % \vspace{-0.5cm}
    \end{center}
\end{figure}
\begin{figure}[ht]
    \begin{center}
        \includegraphics[width=\columnwidth]{./Figures/grid_current_peak_standard_deviation.png}
	    \caption{Standard deviation of current peak $I_r$ in nanoampere for different anisotropic correlation lengths $L_C$.\label{grid_current_peak_std}}
        % % \vspace{-0.5cm}
    \end{center}
\end{figure}

\begin{figure}[ht]
    \begin{center}
        \includegraphics[width=\columnwidth]{./Figures/grid_voltage_peak_mean.png}
	    \caption{Mean of resonant voltage $V_r$ in Volts for different anisotropic correlation lengths $L_C$.\label{grid_voltage_peak}}
        % % \vspace{-0.5cm}
    \end{center}
\end{figure}
\begin{figure}[ht]
    \begin{center}
        \includegraphics[width=\columnwidth]{./Figures/grid_voltage_peak_standard_deviation.png}
	    \caption{Standard deviation of resonant voltage $V_r$ in millivolts for different anisotropic correlation lengths $L_C$.\label{grid_voltage_peak_std}}
        % % \vspace{-0.5cm}
    \end{center}
\end{figure}


%\section*{Data availability}
%All data are available from the corresponding author upon request.
%\section*{Code availability}
%All codes are available from the corresponding author upon request.
%\bibliography{bibliography}

%\section*{Acknowledgment}
% The image data for Fig.~\ref{justification_with_analysis_nonselective_wet_etching_of_algaas_fig4d}(a) was provided by Professor Douglas C. Hall and Professor Yong Luo, the authors of~\cite{nonselective_wet_etching_of_AlGaAs_heterostructures}.
%This research was funded by the Engineering and Physical Sciences Research Council (EPSRC), grants numbers EP/S001131/1 and EP/P009972/1.

%\section*{Author contributions statement}
%P.A. improved, designed and carried out the simulations. P.A. also analysed the data and wrote the paper. 
%N.K. helped develop the concept of the paper. 
%N.K., A.D. and J.L. reviewed and edited the paper.
%V.G. supervised and coordinated the project.
%Must include all authors, identified by initials, for example: A.A. conceived the experiment(s),  A.A. and B.A. conducted the experiment(s), C.A. and D.A. analysed the results.  All authors reviewed the manuscript. 

%\section*{Competing interests} 
%The authors declare no competing interests.

%\section*{Additional information}
%\textbf{Correspondence} and requests should be addressed to Prof. Vihar Georgiev.

\end{document}
