# Supplementary material for: Impact of interface roughness correlation on resonant tunnelling diode variation
Source: Sci Rep. 2025 Jul 23;15:26815. doi: 10.1038/s41598-025-07720-0 (PMC12287518; doi:10.1038/s41598-025-07720-0)
Supplement: Supplementary file 2 — Supplementary Information 2. [file 41598_2025_7720_MOESM2_ESM.zip › Supplementary_Information_Impact_of_IR_correlation_on_RTD_variation/bibliography.bib]

@article{asymmetric_barriers_rtd_experimental,
   author = {Schmidt, T. and Tewordt, M. and Haug, R. J. and Klitzing, K. v. and Schönherr, B. and Grambow, P. and Förster, A. and Lüth, H.},
   title = {Peak‐to‐valley ratio of small resonant‐tunneling diodes with various barrier‐thickness asymmetries},
   journal = {Applied Physics Letters},
   volume = {68},
   number = {6},
   pages = {838-840},
   ISSN = {0003-6951},
   DOI = {10.1063/1.116550},
   url = {https://doi.org/10.1063/1.116550},
   year = {1996},
   type = {Journal Article}
}

@article{asymmetric_2nd_barrier_rtd_simulation,
   author = {Shi, J. J. and Sanders, B. C. and Pan, S. H.},
   title = {Asymmetric double barrier resonant tunnelling structures with improved characteristics},
   journal = {Solid State Communications},
   volume = {110},
   number = {7},
   pages = {393-396},
   ISSN = {0038-1098},
   DOI = {https://doi.org/10.1016/S0038-1098(99)00072-1},
   url = {https://doi.org/10.1016/S0038-1098(99)00072-1},
   year = {1999},
   type = {Journal Article}
}

@article{algaas_rtd_2nd_barrier_thickness_and_doping_variation,
   author = {Almansour, Shaffa and Dakhlaoui, Hassen},
   title = {Electromodulation of the Negative Differential Resistance in an AlGaAs/GaAs Resonant Tunneling Diode},
   journal = {Journal of the Korean Physical Society},
   volume = {74},
   number = {1},
   pages = {36-40},
   ISSN = {1976-8524},
   DOI = {10.3938/jkps.74.36},
   url = {https://doi.org/10.3938/jkps.74.36},
   year = {2019},
   type = {Journal Article}
}


@article{asymmetric_barriers_single_electron_tunneling_rtd_experimental,
  title = {Single-electron transport in small resonant-tunneling diodes with various barrier-thickness asymmetries},
  author = {Schmidt, T. and Haug, R. J. and Klitzing, K. v. and F\"orster, A. and L\"uth, H.},
  journal = {Phys. Rev. B},
  volume = {55},
  issue = {4},
  pages = {2230--2236},
  numpages = {0},
  year = {1997},
  month = {Jan},
  publisher = {American Physical Society},
  doi = {10.1103/PhysRevB.55.2230},
  url = {https://link.aps.org/doi/10.1103/PhysRevB.55.2230}
}

@inproceedings{algaas_simulation_symmetric_barrier_and_doping_variation,
   author = {Singh, M. M. and Siddiqui, M. J. and Khan, A. B. and Anjum, S. G.},
   title = {Effect of barriers length and doping concentration on GaAs/AlGaAs RTD},
   booktitle = {2015 Annual IEEE India Conference (INDICON)},
   pages = {1-5},
   ISBN = {2325-9418},
   DOI = {https://doi.org/10.1109/INDICON.2015.7443753},
   type = {Conference Proceedings}
}

@article{qw_width_variation_electrons_and_holes_simulation,
   author = {Rueangnetr, N. and Sivalertporn, K.},
   title = {Effect of quantum well width on the electron and hole states in different single quantum well structures},
   journal = {Journal of Physics: Conference Series},
   volume = {1380},
   number = {1},
   pages = {012082},
   ISSN = {1742-6596
1742-6588},
   DOI = {10.1088/1742-6596/1380/1/012082},
   url = {https://dx.doi.org/10.1088/1742-6596/1380/1/012082},
   year = {2019},
   type = {Journal Article}
}

@article{rtd_oscillator_1_thz,
   author = {Suzuki, Safumi and Asada, Masahiro and Teranishi, Atsushi and Sugiyama, Hiroki and Yokoyama, Haruki},
   title = {Fundamental oscillation of resonant tunneling diodes above 1 THz at room temperature},
   journal = {Applied Physics Letters},
   volume = {97},
   number = {24},
   ISSN = {0003-6951},
   DOI = {10.1063/1.3525834},
   url = {https://doi.org/10.1063/1.3525834},
   year = {2010},
   type = {Journal Article}
}

@article{rtd_oscillator_1_1Thz,
   author = {Feiginov, Michael and Sydlo, Cezary and Cojocari, Oleg and Meissner, Peter},
   title = {Resonant-tunnelling-diode oscillators operating at frequencies above 1.1 THz},
   journal = {Applied Physics Letters},
   volume = {99},
   number = {23},
   ISSN = {0003-6951},
   DOI = {10.1063/1.3667191},
   url = {https://doi.org/10.1063/1.3667191},
   year = {2011},
   type = {Journal Article}
}


@article{first_rtd_simulation,
   author = {Tsu, R. and Esaki, L.},
   title = {Tunneling in a finite superlattice},
   journal = {Applied Physics Letters},
   volume = {22},
   number = {11},
   pages = {562-564},
   ISSN = {0003-6951},
   DOI = {10.1063/1.1654509},
   url = {https://doi.org/10.1063/1.1654509},
   year = {1973},
   type = {Journal Article}
}

@article{first_rtd_experimental,
   author = {Chang, L. L. and Esaki, L. and Tsu, R.},
   title = {Resonant tunneling in semiconductor double barriers},
   journal = {Applied Physics Letters},
   volume = {24},
   number = {12},
   pages = {593-595},
   ISSN = {0003-6951
1077-3118},
   DOI = {10.1063/1.1655067},
   url = {https://doi.org/10.1063/1.1655067},
   year = {1974},
   type = {Journal Article}
}

@article{3D_RTD_scattering_assisted_tunneling_1993,
   author = {Roblin, Patrick and Liou, Wan-Rone},
   title = {Three-dimensional scattering-assisted tunneling in resonant-tunneling diodes},
   journal = {Physical Review B},
   volume = {47},
   number = {4},
   pages = {2146-2161},
   ISSN = {0163-1829 (Print)
0163-1829 (Linking)},
   DOI = {10.1103/PhysRevB.47.2146},
   url = {https://link.aps.org/doi/10.1103/PhysRevB.47.2146},
   year = {1993},
   type = {Journal Article}
}

@article{ir_and_pop_scattering_rtds_klimeck,
   author = {Lake, R. and Klimeck, G. and Blanks, D.},
   title = {Interface roughness and polar optical phonon scattering in RTDs},
   journal = {Semiconductor Science and Technology},
   volume = {13},
   number = {8A},
   pages = {A163},
   ISSN = {0268-1242},
   DOI = {10.1088/0268-1242/13/8A/046},
   url = {https://dx.doi.org/10.1088/0268-1242/13/8A/046},
   year = {1998},
   type = {Journal Article}
}

@article{interface_roughness_in_AlGaAs_GaAs_QWs_and_other_materials,
   author = {Nag, B. R.},
   title = {Interface roughness scattering limited mobility in AlAs/GaAs, AlGaAs/GaAs and GaInP/GaAs quantum wells},
   journal = {Semiconductor Science and Technology},
   volume = {19},
   number = {2},
   pages = {162-166},
   ISSN = {0268-1242},
   DOI = {10.1088/0268-1242/19/2/006},
   url = {https://doi.org/10.1088/0268-1242/19/2/006},
   year = {2004},
   type = {Journal Article}
}


@article{model_interface_scattering_GaAs_QW_in_AlGaAs,
   author = {Li, J. M. and Wu, J. J. and Han, X. X. and Lu, Y. W. and Lin, X. L. and Zhu, Q. S. and Wang, Z. G.},
   title = {A model for scattering due to interface roughness in finite quantum wells},
   journal = {Semiconductor Science and Technology},
   volume = {20},
   number = {12},
   pages = {1207-1212},
   ISSN = {0268-1242},
   DOI = {10.1088/0268-1242/20/12/011},
   url = {https://doi.org/10.1088/0268-1242/20/12/011},
   year = {2005},
   type = {Journal Article}
}

@article{gaussian_and_exponential_correlation,
   author = {Ogilvy, J. A. and Foster, J. R.},
   title = {Rough surfaces: gaussian or exponential statistics?},
   journal = {Journal of Physics D: Applied Physics},
   volume = {22},
   number = {9},
   pages = {1243},
   ISSN = {0022-3727},
   DOI = {10.1088/0022-3727/22/9/001},
   url = {https://doi.org/10.1088/0022-3727/22/9/001},
   year = {1989},
   type = {Journal Article}
}


@inproceedings{ness_sr_2019_conference_negf_self_energy,
   author = {Badami, O. and Berrada, S. and Carrillo-Nunez, H. and Medina-Bailon, C. and Georgiev, V. and Asenov, A.},
   title = {Surface Roughness Scattering in NEGF using self-energy formulation},
   booktitle = {2019 International Conference on Simulation of Semiconductor Processes and Devices (SISPAD)},
   pages = {1-4},
   ISBN = {1946-1577},
   DOI = {10.1109/SISPAD.2019.8870526},
   url = {https://doi.org/10.1109/SISPAD.2019.8870526},
   type = {Conference Proceedings},
    year = {2019}
}


@inproceedings{ness_sr_2019_conference_qm_nanowire,
   author = {Guan, Y. and Li, Z. and Carrillo-Nuñez, H. and Georgiev, V. P. and Asenov, A.},
   title = {Quantum Mechanical Simulations of the Impact of Surface Roughness on Nanowire TFET performance},
   booktitle = {2019 International Conference on Simulation of Semiconductor Processes and Devices (SISPAD)},
   pages = {1-4},
   ISBN = {1946-1577},
   DOI = {10.1109/SISPAD.2019.8870385},
   url = {https://doi.org/10.1109/SISPAD.2019.8870385},
   type = {Conference Proceedings}
}

@article{nsfet_ness_2024,
	abstract = {The nanosheet FET (NSFET) is the successor to FinFET, and its mobility significantly affects device performance. In this paper, we investigate the impact of phonon (ph) and surface roughness (SR) scattering on the electron mobility of n-type silicon NSFETs. The effects of channel width, thickness, and doping concentrations on NSFETs' mobility are also analyzed. Non-Equilibrium Green's Function (NEGF) solver which incorporates scattering mechanisms using the self-energy formulation is employed. The mobility behavior in NSFETs is strongly affected by ph scattering and SR scattering. As for ultrathin nanosheets, severe mobility degradation is dominated by SR scattering. The mobility is slightly affected by the doping concentrations. Simulation results provide guidance to researchers and industry in understanding and predicting the variation of mobility under the trend of continuous scaling.},
	author = {Tongfei Liu and Ali Rezaei and Kaige Yang and Xuge Fan and Pranav Acharya and Vihar Georgiev and Asen Asenov and Jie Ding},
	doi = {10.1088/1402-4896/ad56d9},
	journal = {Physica Scripta},
	month = {jun},
	number = {7},
	pages = {075410},
	publisher = {IOP Publishing},
	title = {The study of electron mobility on ultra-scaled silicon nanosheet FET},
	url = {https://dx.doi.org/10.1088/1402-4896/ad56d9},
	volume = {99},
	year = {2024},
	bdsk-url-1 = {https://dx.doi.org/10.1088/1402-4896/ad56d9}}


@article{nonselective_wet_etching_of_AlGaAs_heterostructures,
   author = {Luo, Y. and Hall, D. C.},
   title = {Nonselective wet oxidation of AlGaAs heterostructure waveguides through controlled addition of oxygen},
   journal = {IEEE Journal of Selected Topics in Quantum Electronics},
   volume = {11},
   number = {6},
   pages = {1284-1291},
   ISSN = {1077-260x},
   DOI = {10.1109/Jstqe.2005.859024},
   url = {https://doi.org/10.1109/Jstqe.2005.859024},
   year = {2005},
   type = {Journal Article}
}

@article{interface_roughness_AlGaN_GaN_rtd,
    author = {Grier, A. and Valavanis, A. and Edmunds, C. and Shao, J. and Cooper, J. D. and Gardner, G. and Manfra, M. J. and Malis, O. and Indjin, D. and IkoniÄ‡, Z. and Harrison, P.},
    title = "{Coherent vertical electron transport and interface roughness effects in AlGaN/GaN intersubband devices}",
    journal = {Journal of Applied Physics},
    volume = {118},
    number = {22},
    pages = {224308},
    year = {2015},
    month = {12},
    abstract = "{We investigate electron transport in epitaxially grown nitride-based resonant tunneling diodes (RTDs) and superlattice sequential tunneling devices. A density-matrix model is developed, and shown to reproduce the experimentally measured features of the currentâ€“voltage curves, with its dephasing terms calculated from semi-classical scattering rates. Lifetime broadening effects are shown to have a significant influence in the experimental data. Additionally, it is shown that the interface roughness geometry has a large effect on current magnitude, peak-to-valley ratios and misalignment features; in some cases eliminating negative differential resistance entirely in RTDs. Sequential tunneling device characteristics are dominated by a parasitic current that is most likely to be caused by dislocations; however, excellent agreement between the simulated and experimentally measured tunneling current magnitude and alignment bias is demonstrated. This analysis of the effects of scattering lifetimes, contact doping and growth quality on electron transport highlights critical optimization parameters for the development of IIIâ€“nitride unipolar electronic and optoelectronic devices.}",
    issn = {0021-8979},
    doi = {10.1063/1.4936962},
    url = {https://doi.org/10.1063/1.4936962},
    eprint = {https://pubs.aip.org/aip/jap/article-pdf/doi/10.1063/1.4936962/14830449/224308\_1\_online.pdf},
}

@article{surface_roughness_at_the_Si_Si02_interface,
   author = {Goodnick, S. M. and Ferry, D. K. and Wilmsen, C. W. and Liliental, Z. and Fathy, D. and Krivanek, O. L.},
   title = {Surface roughness at the Si(100)-SiO2 interface},
   journal = {Phys Rev B Condens Matter},
   volume = {32},
   number = {12},
   pages = {8171-8186},
   ISSN = {0163-1829 (Print)
0163-1829 (Linking)},
   DOI = {10.1103/physrevb.32.8171},
   url = {https://doi.org/10.1103/physrevb.32.8171}, 
   year = {1985},
   type = {Journal Article}
}

@article{tunneling_barrier_sensitivity,
   author = {Missous, M. and Kelly, M. J. and Sexton, J.},
   title = {Extremely Uniform Tunnel Barriers for Low-Cost Device Manufacture},
   journal = {IEEE Electron Device Letters},
   volume = {36},
   number = {6},
   pages = {543-545},
   ISSN = {1558-0563},
   DOI = {10.1109/LED.2015.2427335},
   url = {https://doi.org/10.1109/LED.2015.2427335},
   year = {2015},
   type = {Journal Article}
}

@article{old_tightbinding_algaas_gaas_rtd_qw_width_sensitivity,
   author = {Pötz, W. and Li, Z. Q.},
   title = {Imperfections and resonant tunneling in quantum-well heterostructures},
   journal = {Solid-State Electronics},
   volume = {32},
   number = {12},
   pages = {1353-1357},
   ISSN = {0038-1101},
   DOI = {10.1016/0038-1101(89)90239-6},
   url = {https://doi.org/10.1016/0038-1101(89)90239-6},
   year = {1989},
   type = {Journal Article}
}

@book{lancaster_rtd_puf_phd_thesis,
   author = {Roberts, Jonathan and SpringerLink},
   title = {Using Imperfect Semiconductor Systems for Unique Identification},
   publisher = {Springer International Publishing},
   address = {Cham},
   ISBN = {3319678914;9783319678917;},
   DOI = {10.1007/978-3-319-67891-7},
   url = {https://doi.org/10.1007/978-3-319-67891-7},
   year = {2017},
   type = {Book}
}

@inbook{ler_definition_1,
	author = {Chris A. Mack},
	title = {Line Edge Roughness},
	pages = {66--66},
	publisher = {SPIE},
    year = 2006,
	doi = {10.1117/3.665802.p66},
	note = "\url{https://www.spiedigitallibrary.org/ebooks/FG/Field-Guide-to-Optical-Lithography/Line-Edge-Roughness/Line-Edge-Roughness/10.1117/3.665802.p66}",
   url = {https://doi.org/10.1117/3.665802.p66}
}

@Inbook{ler_textbook_1_springer,
author="Shin, Changhwan",
title="Line Edge Roughness (LER)",
bookTitle="Variation-Aware Advanced CMOS Devices and SRAM",
year="2016",
publisher="Springer Netherlands",
address="Dordrecht",
pages="19--35",
abstract="As the physical dimensions of metal oxide semiconductor field effect transistors (MOSFETs), such as physical channel length and channel width, continue to shrink at the pace described in Moore's Law, photo-lithography technology has developed to meet the demand of printing aggressively scaled feature sizes.",
isbn="978-94-017-7597-7",
doi="10.1007/978-94-017-7597-7_2",
url="https://doi.org/10.1007/978-94-017-7597-7_2"
}

@article{graphene_rtd_ler,
   author = {Liang, G. C. and Bin Khalid, S. and Lam, K. T.},
   title = {Influence of edge roughness on graphene nanoribbon resonant tunnelling diodes},
   journal = {Journal of Physics D-Applied Physics},
   volume = {43},
   number = {21},
   ISSN = {0022-3727},
   DOI = {10.1088/0022-3727/43/21/215101},
   url = {https://doi.org/10.1088/0022-3727/43/21/215101},
   year = {2010},
   type = {Journal Article}
}

@article{devmod_ler_rdd_mosfet,
   author = {Asenov, A. and Kaya, S. and Brown, A. R.},
   title = {Intrinsic parameter fluctuations in decananometer MOSFETs introduced by gate line edge roughness},
   journal = {IEEE Transactions on Electron Devices},
   volume = {50},
   number = {5},
   pages = {1254-1260},
   ISSN = {1557-9646},
   DOI = {10.1109/TED.2003.813457},
   url= {https://doi.org/10.1109/TED.2003.813457},
   year = {2003},
   type = {Journal Article}
}

@book{euv_lithography,
   author = {Bonam, Ravi and Liu, Chi-Chun and Breton, Mary and Sieg, Stuart and Seshadri, Indira and Saulnier, Nicole and Shearer, Jeffrey and Muthinti, Raja and Patlolla, Raghuveer and Huang, Huai},
   title = {Comprehensive analysis of line-edge and line-width roughness for EUV lithography},
   publisher = {SPIE},
   volume = {10143},
   series = {SPIE Advanced Lithography},
   url = {https://doi.org/10.1117/12.2258194},
   year = {2017},
   type = {Book}
}

@article{nemo_rtd_interface_rougness,
  title = {Role of interface roughness scattering in self-consistent resonant-tunneling-diode simulations},
  author = {Klimeck, Gerhard and Lake, Roger and Blanks, Daniel K.},
  journal = {Phys. Rev. B},
  volume = {58},
  issue = {11},
  pages = {7279--7285},
  numpages = {0},
  year = {1998},
  month = {Sep},
  publisher = {American Physical Society},
  doi = {10.1103/PhysRevB.58.7279},
  url = {https://doi.org/10.1103/PhysRevB.58.7279}
}

@article{algaas_ingaas_gaas_rtd_interface_roughness,
   author = {Li, Jiang and Mirabedini, A. and Mawst, L. J. and Savage, D. E. and Matyi, R. J. and Kuech, T. F.},
   title = {Effect of interface roughness on performance of AlGaAs/InGaAs/GaAs resonant tunneling diodes},
   journal = {Journal of Crystal Growth},
   volume = {195},
   number = {1},
   pages = {617-623},
   ISSN = {0022-0248},
   DOI = {10.1016/S0022-0248(98)00581-8},
   url = {https://doi.org/10.1016/S0022-0248(98)00581-8},
   year = {1998},
   type = {Journal Article}
}


@article{previous_RTD_PUFs,
   author = {Rezaei, Ali and Maciazek, Patryk and Sengupta, Amretashis and Dutta, Tapas and Medina-Bailon, Cristina and Asenov, Asen and Georgiev, Vihar P.},
   title = {Statistical device simulations of III-V nanowire resonant tunneling diodes as physical unclonable functions source},
   journal = {Solid-State Electronics},
   volume = {194},
   ISSN = {00381101},
   DOI = {10.1016/j.sse.2022.108339},
   url = {https://doi.org/10.1016/j.sse.2022.108339},
   year = {2022},
   type = {Journal Article}
}

@Inbook{puf1,
author={B\"ohm, Christoph and Hofer, Maximilian},
title={Physical Unclonable Functions in Theory and Practice},
year={2013},
publisher={Springer, New York, NY},
pages={69--86},
isbn={978-1-4614-5040-5},
doi= {10.1007/978-1-4614-5040-5},
url = {https://doi.org/10.1007/978-1-4614-5040-5}}


@article{secur2,
  author={Gao, Yansong and Ranasinghe, Damith C. and Al-Sarawi, Said F. and Kavehei, Omid and Abbott, Derek},
  journal={IEEE Access}, 
  title={Emerging Physical Unclonable Functions With Nanotechnology}, 
  year={2016},
  volume={4},
  number={},
  pages={61-80},
  URL = {https://doi.org/10.1109/ACCESS.2015.2503432},
  eprint = {https://doi.org/10.1109/ACCESS.2015.2503432}}
  
  
@article{puf2,
author = {McGrath,Thomas and Bagci,Ibrahim E.  and Wang,Zhiming M.  and Roedig, Utz  and Young,Robert J.},
title = {A PUF taxonomy},
journal = {Applied Physics Reviews},
volume = {6},
number = {1},
pages = {011303},
year = {2019},
doi = {10.1063/1.5079407},
URL = {https://doi.org/10.1063/1.5079407},
eprint = {https://doi.org/10.1063/1.5079407}}


@Inbook{puf3,
author={Papakonstantinou, Ioannis
and Sklavos, Nicolas},
editor={Daimi, Kevin},
title={Physical Unclonable Functions (PUFs) Design Technologies: Advantages and Trade Offs},
year={2018},
publisher={Springer International Publishing},
address={Cham},
pages={427--442},
isbn={978-3-319-58424-9},
doi= {10.1007/978-3-319-58424-9_24},
url = {https://doi.org/10.1007/978-3-319-58424-9_24}}


@article{puf4,
author={Hu, Zhaoying and Comeras, Jose and Park, Hongsik and Tang, Jianshi and Afzali, Ali and Tulevski, George and Hannon, James and Liehr, Michael  and Han, Shu-Jen },
title={Physically unclonable cryptographic primitives using self-assembled carbon nanotubes},
year={2016},
Journal={Nature Nanotech},
volume={11},
pages={559--565},
doi= {10.1038/nnano.2016.1},
url = {https://doi.org/10.1038/nnano.2016.1}}

@article{secur1,
author={Roberts, J and Bagci, I and Zawawi, M and Sexton, J and Hulbert, N and Noori, Y and Young, M and Woodhead, C and Missous, M and Migliorato, M and Roedig, U and Young, R},
title={Using Quantum Confinement to Uniquely Identify Devices},
year={2015},
Journal={Sci Rep},
volume={5},
pages={16456},
doi= {doi.org/10.1038/srep16456},
url = {https://doi.org/10.1038/srep16456}}

@ARTICLE{fab1,
  author={Tehranipoor, Fatemeh and Karimian, Nima and Yan, Wei and Chandy, John A.},
  journal={IEEE Transactions on Very Large Scale Integration (VLSI) Systems}, 
  title={DRAM-Based Intrinsic Physically Unclonable Functions for System-Level Security and Authentication}, 
  year={2017},
  volume={25},
  number={3},
  pages={1085-1097},
  doi={10.1109/TVLSI.2016.2606658},
  url = {https://doi.org/10.1109/TVLSI.2016.2606658}}

@Inbook{fab2,
author={Maes, Roel},
title={Physically Unclonable Functions: Constructions, Properties and Applications},
year={2013},
publisher={Springer, Berlin, Heidelberg},
pages={1--172},
isbn={978-3-642-41394-0},
doi= {10.1007/978-3-642-41395-7},
url = {https://doi.org/10.1007/978-3-642-41395-7}}

@ARTICLE{pufbb1,
  author={Bagci, Ibrahim Ethem and McGrath, Thomas and Barthelmes, Christine and Dean, Scott and Gavito, RamÓn Bernardo and Young, Robert James and Roedig, Utz},
  journal={IEEE Transactions on Emerging Topics in Computing}, 
  title={Resonant-Tunnelling Diodes as PUF Building Blocks}, 
  year={2021},
  volume={9},
  number={2},
  pages={878-885},
  doi={10.1109/TETC.2019.2893040},
  url = {https://doi.org/10.1109/TETC.2019.2893040}}
  
  @INPROCEEDINGS{pufbb2,
  author={Govindaraj, Rekha and Ghosh, Swaroop},
  booktitle={2016 IEEE 34th International Conference on Computer Design (ICCD)}, 
  title={A strong arbiter PUF using resistive RAM within 1T-1R memory architecture}, 
  year={2016},
  volume={},
  number={},
  pages={141-148},
  doi={10.1109/ICCD.2016.7753272},
  url = {https://doi.org/10.1109/ICCD.2016.7753272}}
  
  
 @INPROCEEDINGS{pufbb3,
  author={Konigsmark, S. T. Choden and Hwang, Leslie K. and Chen, Deming and Wong, Martin D. F.},
  booktitle={2014 19th Asia and South Pacific Design Automation Conference (ASP-DAC)}, 
  title={CNPUF: A Carbon Nanotube-based Physically Unclonable Function for secure low-energy hardware design}, 
  year={2014},
  volume={},
  number={},
  pages={73-78},
  doi={10.1109/ASPDAC.2014.6742869},
  url = {https://doi.org/10.1109/ASPDAC.2014.6742869}}
  
  @article{beigel1,
  title = {Comparison of self-consistency iteration options for the Wigner function method of quantum device simulation},
  author = {Biegel, B. A. and Plummer, J. D.},
  journal = {Phys. Rev. B},
  volume = {54},
  issue = {11},
  pages = {8070--8082},
  numpages = {0},
  year = {1996},
  month = {Sep},
  publisher = {American Physical Society},
  doi = {10.1103/PhysRevB.54.8070},
  url = {https://doi.org/10.1103/PhysRevB.54.8070}}
  
  @ARTICLE{beigel2,
  author={Biegel, B.A. and Plummer, J.D.},
  journal={IEEE Transactions on Electron Devices}, 
  title={Applied bias slewing in transient Wigner function simulation of resonant tunneling diodes}, 
  year={1997},
  volume={44},
  number={5},
  pages={733-737},
  doi={10.1109/16.568033},
  url = {https://doi.org/10.1109/16.568033}}
  
  @article{expt1,
  title = {Numerical simulation of intrinsic bistability and high-frequency current oscillations in resonant tunneling structures},
  author = {Jensen, K. L. and Buot, F. A.},
  journal = {Phys. Rev. Lett.},
  volume = {66},
  issue = {8},
  pages = {1078--1081},
  numpages = {0},
  year = {1991},
  month = {Feb},
  publisher = {American Physical Society},
  doi = {10.1103/PhysRevLett.66.1078},
  url = {https://doi.org/10.1103/PhysRevLett.66.1078}}


@article{thz1,
  title = {Frequency Limitations of Resonant-Tunnelling Diodes in Sub-THz and THz Oscillators and Detectors},
  author = {Feiginov, M},
  journal = {J Infrared Milli Terahz Waves},
  volume = {40},
  pages = {365--394},
  year = {2019},
  doi = {10.1007/s10762-019-00573-5},
  url = {https://doi.org/10.1007/s10762-019-00573-5}}

@article{fundamentals_and_recent_advances_thz_rtds_review_paper,
	abstract = {During the last two decades, rapid advancements in RT oscillators that use resonant tunneling diodes (RTDs) have been reported, with operations approaching the limits of electronic device oscillators. Although RTD devices are known for HF operation, milliwatt-level high-output powers have been recently obtained using a single device. Moreover, interesting operations using feedback and injection locking phenomena are also emerging. This paper outlines the basic oscillation principles, oscillation characteristics, and applications of RTD devices. Unlike previous reviews, the basic parts include harmonic signal generation, the construction of resonators and antennas, and bias circuits, which have been newly summarized. A graphical method for determining oscillation is introduced, and the oscillator characteristics are summarized in terms of new indicators, such as power density. This paper also includes the modulation characteristics of the intrinsic part of the device, spectral changes owing to feedback, and the characteristics of the RTD device as a receiver.},
	author = {Safumi Suzuki and Masahiro Asada},
	doi = {10.35848/1882-0786/ad5c27},
	journal = {Applied Physics Express},
	month = {jul},
	number = {7},
	pages = {070101},
	publisher = {IOP Publishing},
	title = {Fundamentals and recent advances of terahertz resonant tunneling diodes},
	url = {https://dx.doi.org/10.35848/1882-0786/ad5c27},
	volume = {17},
	year = {2024},
	bdsk-url-1 = {https://dx.doi.org/10.35848/1882-0786/ad5c27}}

@article{thz2,
author = {Kasagi,Kouhei  and Suzuki,Safumi  and Asada,Masahiro },
title = {Large-scale array of resonant-tunneling-diode terahertz oscillators for high output power at 1 THz},
journal = {Journal of Applied Physics},
volume = {125},
number = {15},
pages = {151601},
year = {2019},
doi = {10.1063/1.5051007},
URL = {https://doi.org/10.1063/1.5051007},
eprint = {https://doi.org/10.1063/1.5051007}}

@inbook{thz_electronics_chapter,
   author = {Aniel, Frédéric and Auton, Gregory and Cumming, David and Feiginov, Michael and Gebert, Sebastian and González, Tomás and Li, Chong and Lisauskas, Alvydas and Marinchio, Hugues and Mateos, Javier and Palermo, Christophe and Song, Aimin and Treuttel, Jeanne and Varani, Luca and Zerounian, Nicolas},
   title = {Terahertz Electronic Devices},
   booktitle = {Springer Handbook of Semiconductor Devices},
   publisher = {Springer International Publishing},
   address = {Cham},
   pages = {807-849},
   ISBN = {978-3-030-79827-7},
   DOI = {10.1007/978-3-030-79827-7_22},
   url = {https://doi.org/10.1007/978-3-030-79827-7_22},
   year = {2023},
   type = {Book Section}
}% editor = {Rudan, Massimo and Brunetti, Rossella and Reggiani, Susanna},

@ARTICLE{rtd_thz_wireless_review_paper,
  author={Cimbri, Davide and Wang, Jue and Al-Khalidi, Abdullah and Wasige, Edward},
  journal={IEEE Transactions on Terahertz Science and Technology}, 
  title={Resonant Tunneling Diodes High-Speed Terahertz Wireless Communications - A Review}, 
  year={2022},
  volume={12},
  number={3},
  pages={226-244},
  keywords={Wireless communication;III-V semiconductor materials;Oscillators;Semiconductor diodes;Indium phosphide;Resonant tunneling devices;Gallium arsenide;Electronic oscillator;resonant tunneling diode (RTD);terahertz (THz);terahertz monolithic integrated circuit (TMIC);wireless communications},
  doi={10.1109/TTHZ.2022.3142965}}


@INPROCEEDINGS{hamil1,
  author={Berrada, Salim and Lee, Jaehyun and Carrillo-Nunez, Hamilton and Medina-Bailon, Cristina and Adamu-Lema, Fikru and Georgiev, Vihar and Asenov, Pr Asen},
  booktitle={2018 International Conference on Simulation of Semiconductor Processes and Devices (SISPAD)}, 
  title={Quantum Transport Investigation of Threshold Voltage Variability in Sub-10 nm JunctionlessSi Nanowire FETs}, 
  year={2018},
  volume={},
  number={},
  pages={244-247},
  doi={10.1109/SISPAD.2018.8551638},
  url = {https://doi.org/10.1109/SISPAD.2018.8551638}}

@article{berrada, 
   author = {Berrada, Salim and Carrillo-Nunez, Hamilton and Lee, Jaehyun and Medina-Bailon, Cristina and Dutta, Tapas and Badami, Oves and Adamu-Lema, Fikru and Thirunavukkarasu, Vasanthan and Georgiev, Vihar and Asenov, Asen},
   title = {Nano-electronic Simulation Software (NESS): a flexible nano-device simulation platform},
   journal = {Journal of Computational Electronics},
   volume = {19},
   number = {3},
   pages = {1031-1046},
   ISSN = {1569-8025
1572-8137},
   DOI = {10.1007/s10825-020-01519-0},
   url = {https://doi.org/10.1007/s10825-020-01519-0},
   year = {2020},
   type = {Journal Article}
}

@INPROCEEDINGS{Bailon,
  author={Medina-Bailon, Cristina and Badami, Oves and Carrillo-Nuñez, Hamilton and Dutta, Tapas and Nagy, Daniel and Adamu-Lema, Fikru and Georgiev, Vihar P. and Asenov, Asen},
  booktitle={2020 International Conference on Simulation of Semiconductor Processes and Devices (SISPAD)}, 
  title={Enhanced Capabilities of the Nano-Electronic Simulation Software (NESS)}, 
  year={2020},
  volume={},
  number={},
  pages={293-296},
  doi={10.23919/SISPAD49475.2020.9241594},
  url = {https://doi.org/10.23919/SISPAD49475.2020.9241594}}
  
  @INPROCEEDINGS{DuttaNMDC19,
  author={Dutta, Tapas and Medina-Bailon, Cristina and Carrillo-Nuñez, Hamilton and Badami, Oves and Georgiev, Vihar and Asenov, Asen},
  booktitle={2019 IEEE 14th Nanotechnology Materials and Devices Conference (NMDC)}, 
  title={Schr\"odinger Equation Based Quantum Corrections in Drift-Diffusion: A Multiscale Approach}, 
  year={2019},
  volume={},
  number={},
  pages={1-4},
  doi={10.1109/NMDC47361.2019.9084010},
  url = {https://doi.org/10.1109/NMDC47361.2019.9084010}}
  
  
  @INPROCEEDINGS{DuttaASICON21,
  author={Dutta, Tapas and Medina-Bailon, Cristina and Rezaei, Ali and Nagy, Daniel and Adamu-Lema, Fikru and Xeni, Nikolas and Abourrig, Yassine and Kumar, Naveen and Georgiev, Vihar P. and Asenov, Asen},
  booktitle={2021 IEEE 14th International Conference on ASIC (ASICON)}, 
  title={TCAD Simulation of Novel Semiconductor Devices}, 
  year={2021},
  volume={},
  number={},
  pages={1-4},
  doi={10.1109/ASICON52560.2021.9620465},
  url = {https://doi.org/10.1109/ASICON52560.2021.9620465}}

@INPROCEEDINGS{DuttaNMDC21,
  author={Dutta, Tapas and Medina-Bailon, Cristina and Xeni, Nikolas and Georgiev, Vihar P. and Asenov, Asen},
  booktitle={2021 IEEE 16th Nanotechnology Materials and Devices Conference (NMDC)}, 
  title={Density Gradient Based Quantum-Corrected 3D Drift-Diffusion Simulator for Nanoscale MOSFETs}, 
  year={2021},
  volume={},
  number={},
  pages={1-4},
  doi={10.1109/NMDC50713.2021.9677480},
  url = {https://doi.org/10.1109/NMDC50713.2021.9677480}}
  
  
@Article{nessmdpi,
AUTHOR = {Medina-Bailon, Cristina and Dutta, Tapas and Rezaei, Ali and Nagy, Daniel and Adamu-Lema, Fikru and Georgiev, Vihar P. and Asenov, Asen},
TITLE = {Simulation and Modeling of Novel Electronic Device Architectures with NESS (Nano-Electronic Simulation Software): A Modular Nano TCAD Simulation Framework},
JOURNAL = {Micromachines},
VOLUME = {12},
YEAR = {2021},
NUMBER = {6},
ARTICLE-NUMBER = {680},
URL = {https://doi.org/10.3390/mi12060680},
PubMedID = {34200658},
ISSN = {2072-666X},
DOI = {10.3390/mi12060680}
}

@Article{nessjomm,
AUTHOR = {Medina-Bailon, Cristina and Dutta, Tapas and Adamu-Lema, Fikru and Rezaei, Ali and Nagy, Daniel and Georgiev, Vihar P. and Asenov, Asen},
TITLE = {Nano-Electronic Simulation Software (NESS): A Novel Open-Source TCAD Simulation Environment},
JOURNAL = {Journal of Microelectronic Manufacturing},
VOLUME = {3},
YEAR = {2020},
PAGES = {20030404},
URL = {http://doi.org/10.33079/jomm.20030404},
DOI = {10.33079/jomm.20030404}
}
  
  @INPROCEEDINGS{Carrillo2019,
  author={Carrillo-Nunez, Hamilton and Wang, Chen and Asenov, Asen and Young, Robert and Georgiev, Vihar},
  booktitle={2019 Joint International EUROSOI Workshop and International Conference on Ultimate Integration on Silicon (EUROSOI-ULIS)}, 
  title={Simulation of Si nanowire quantum-dot devices for authentication}, 
  year={2019},
  volume={},
  number={},
  pages={1-4},
  doi={10.1109/EUROSOI-ULIS45800.2019.9041864},
  url = {https://doi.org/10.1109/EUROSOI-ULIS45800.2019.9041864}}


@Inbook{Mah00,
author={Mahan, Gerald D.},
title={Many-Particle Physics: Physics of Solids and Liquids},
year={2000},
publisher={Springer, Boston, MA},
isbn={978-1-4757-5714-9},
doi= {10.1007/978-1-4757-5714-9},
url = {https://doi.org/10.1007/978-1-4757-5714-9}}

@book{Ste13, place={Cambridge}, title={Nonequilibrium Many-Body Theory of Quantum Systems: A Modern Introduction}, publisher={Cambridge University Press}, author={Stefanucci, Gianluca and van Leeuwen, Robert}, year={2013}, doi= {10.1017/CBO9781139023979}, url = {https://doi.org/10.1017/CBO9781139023979}}


@article{Dat00,
title = {Nanoscale device modeling: the Green’s function method},
journal = {Superlattices and Microstructures},
volume = {28},
number = {4},
pages = {253-278},
year = {2000},
issn = {0749-6036},
doi = {10.1006/spmi.2000.0920},
url = {https://doi.org/10.1006/spmi.2000.0920},
author = {Supriyo Datta}}


@article{Zvi02,
author = {Svizhenko,A.  and Anantram,M. P.  and Govindan,T. R.  and Biegel,B.  and Venugopal,R. },
title = {Two-dimensional quantum mechanical modeling of nanotransistors},
journal = {Journal of Applied Physics},
volume = {91},
number = {4},
pages = {2343-2354},
year = {2002},
doi = {10.1063/1.1432117},
URL = {https://doi.org/10.1063/1.1432117},
eprint = {https://doi.org/10.1063/1.1432117}
}


@ARTICLE{Ana08,
  author={Anantram, M. P. and Lundstrom, Mark S. and Nikonov, Dmitri E.},
  journal={Proceedings of the IEEE}, 
  title={Modeling of Nanoscale Devices}, 
  year={2008},
  volume={96},
  number={9},
  pages={1511-1550},
  doi={10.1109/JPROC.2008.927355},
  url = {http://doi.org/10.1109/JPROC.2008.927355}}


@article{pufs_as_secret_key,
   author = {Günlü, Onur and Schaefer, Rafael F.},
   title = {An Optimality Summary: Secret Key Agreement with Physical Unclonable Functions},
   journal = {Entropy},
   volume = {23},
   number = {1},
   pages = {16},
   ISSN = {1099-4300},
   DOI = {10.3390/e23010016},
   url = {https://doi.org/10.3390/e23010016},
   year = {2021},
   type = {Journal Article},
}

@inproceedings{barrier_length_GaAs_AlGaAs_RTDs,
   author = {Singh, M. M. and Siddiqui, M. J. and Khan, A. B. and Anjum, S. G.},
   title = {Effect of barriers length and doping concentration on GaAs/AlGaAs RTD},
   booktitle = {2015 Annual IEEE India Conference (INDICON)},
   pages = {1-5},
   ISBN = {2325-9418},
   year = {2015},
   url = {https://doi.org/10.1109/INDICON.2015.7443753},
   DOI = {10.1109/INDICON.2015.7443753},
   type = {Conference Proceedings}
}

  @article{rtd_generalised_tunneling_formula,
   author = {Klimeck, Gerhard and Lake, Roger and Bowen, R. Chris and Frensley, William R. and Moise, Ted S.},
   title = {Quantum device simulation with a generalized tunneling formula},
   journal = {Applied Physics Letters},
   volume = {67},
   number = {17},
   pages = {2539-2541},
   DOI = {10.1063/1.114451},
   url = {https://doi.org/10.1063/1.114451},
   year = {1995},
   type = {Journal Article}
}

@article{common_approx_rtd,
   author = {Bowen, R. Chris and Klimeck, Gerhard and Lake, Roger K. and Frensley, William R. and Moise, Ted},
   title = {Quantitative simulation of a resonant tunneling diode},
   journal = {Journal of Applied Physics},
   volume = {81},
   number = {7},
   pages = {3207-3213},
   ISSN = {0021-8979},
   DOI = {10.1063/1.364151},
   url = {https://doi.org/10.1063/1.364151},
   year = {1997},
   type = {Journal Article}
}

@article{nonparabolic_bands_rtd,
   author = {Elabsy, A. M. and Elkenany, Elkenany B.},
   title = {Effect of the nonparabolicity on the resonant lifetimes and resonant energies of symmetric GaAs/AlxGa1-xAs double barrier nanostructures},
   journal = {Physica B: Condensed Matter},
   volume = {632},
   pages = {413711},
   ISSN = {0921-4526},
   DOI = {10.1016/j.physb.2022.413711},
   url = {https://doi.org/10.1016/j.physb.2022.413711},
   year = {2022},
   type = {Journal Article}
}

@ARTICLE{phonon_scattering_parameters,
  author={Fischetti, M.V.},
  journal={IEEE Transactions on Electron Devices}, 
  title={Monte Carlo simulation of transport in technologically significant semiconductors of the diamond and zinc-blende structures. I. Homogeneous transport}, 
  year={1991},
  volume={38},
  number={3},
  pages={634-649},
  doi={10.1109/16.75176},
  url = {https://doi.org/10.1109/16.75176} 
}

@inbook{phonon_assisted_tunnelling_chapter,
   author = {Ouali, F. F. and Challis, L. J.},
   title = {Phonon-assisted tunnelling},
   booktitle = {Electron-Phonon Interactions in Low-Dimensional Structures},
   editor = {Challis, Lawrence},
   publisher = {Oxford University Press},
   pages = {185-238},
   ISBN = {0198507321
9780198507321
9780191709319},
   DOI = {10.1093/acprof:oso/9780198507321.003.0006},
   url = {https://doi.org/10.1093/acprof:oso/9780198507321.003.0006},
   year = {2003},
   type = {Book Section}
}

@article{lo_phonon_peak_wingreen,
   author = {Wingreen, N. S. and Jacobsen, K. W. and Wilkins, J. W.},
   title = {Resonant tunneling with electron-phonon interaction: An exactly solvable model},
   journal = {Phys Rev Lett},
   volume = {61},
   number = {12},
   pages = {1396-1399},
   ISSN = {1079-7114 (Electronic)
0031-9007 (Linking)},
   DOI = {10.1103/PhysRevLett.61.1396},
   url = {https://doi.org/10.1103/PhysRevLett.61.1396},
   year = {1988},
   type = {Journal Article}
}

@article{thz_rtd_imaging_review_paper,
	abstract = {Terahertz (THz) imaging is a rapidly growing application motivated by industrial demands including harmless (non-ionizing) security imaging, multilayer paint quality control within the automotive industry, insulating foam non-invasive testing in aerospace, and biomedical diagnostics. One of the key components in the imaging system is the source and detector. This paper gives a brief overview of room temperature THz transceiver technology for imaging applications based on the emerging resonant tunneling diode (RTD) devices. The reported results demonstrate that RTD technology is a very promising candidate to realize compact, low-cost THz imaging systems.},
	article-number = {3822},
	author = {Wang, Jue and Naftaly, Mira and Wasige, Edward},
	doi = {10.3390/app12083822},
	issn = {2076-3417},
	journal = {Applied Sciences},
	number = {8},
	title = {An Overview of Terahertz Imaging with Resonant Tunneling Diodes},
	url = {https://doi.org/10.3390/app12083822},
	volume = {12},
	year = {2022},
	bdsk-url-1 = {https://www.mdpi.com/2076-3417/12/8/3822},
	bdsk-url-2 = {https://doi.org/10.3390/app12083822}}

@article{algan_gan_rtd_ir_simulations,
   author = {Grier, A. and Valavanis, A. and Edmunds, C. and Shao, J. and Cooper, J. D. and Gardner, G. and Manfra, M. J. and Malis, O. and Indjin, D. and Ikonić, Z. and Harrison, P.},
   title = {Coherent vertical electron transport and interface roughness effects in AlGaN/GaN intersubband devices},
   journal = {Journal of Applied Physics},
   volume = {118},
   number = {22},
   abstract = {We investigate electron transport in epitaxially grown nitride-based resonant tunneling diodes (RTDs) and superlattice sequential tunneling devices. A density-matrix model is developed, and shown to reproduce the experimentally measured features of the current–voltage curves, with its dephasing terms calculated from semi-classical scattering rates. Lifetime broadening effects are shown to have a significant influence in the experimental data. Additionally, it is shown that the interface roughness geometry has a large effect on current magnitude, peak-to-valley ratios and misalignment features; in some cases eliminating negative differential resistance entirely in RTDs. Sequential tunneling device characteristics are dominated by a parasitic current that is most likely to be caused by dislocations; however, excellent agreement between the simulated and experimentally measured tunneling current magnitude and alignment bias is demonstrated. This analysis of the effects of scattering lifetimes, contact doping and growth quality on electron transport highlights critical optimization parameters for the development of III–nitride unipolar electronic and optoelectronic devices.},
   ISSN = {0021-8979},
   DOI = {10.1063/1.4936962},
   url = {https://doi.org/10.1063/1.4936962},
   year = {2015},
   type = {Journal Article}
}

@article{rtd_ndr_derivation,
   author = {Luryi, Serge},
   title = {Frequency limit of double‐barrier resonant‐tunneling oscillators},
   journal = {Applied Physics Letters},
   volume = {47},
   number = {5},
   pages = {490-492},
   abstract = {The speed of operation of negative differential resistance (NDR) devices based on resonant tunneling in a double‐barrier quantum‐well structure is considered. It is shown that the intrinsic RC delay of a single barrier limits the frequency of active oscillations to fmax =1/(2πτ), where τ=εα−1(λ/c)exp(4πd/λ) with λ being the de Broglie wavelength of the tunneling electron, d the barrier thickness, ε the dielectric permittivity, c the speed of light, and α≊1/137 the fine‐structure constant. The relevance of this estimate to recent experimental results is discussed. An alternative mechanism for the NDR is proposed—not involving resonant tunneling. It should be observable in various single‐barrier structures in which tunneling occurs into a two‐dimensional system of states. In a double‐barrier structure, specially designed experiments are required to distinguish this effect from resonant tunneling.},
   ISSN = {0003-6951},
   DOI = {10.1063/1.96102},
   url = {https://doi.org/10.1063/1.96102},
   year = {1985},
   type = {Journal Article}
}

@book{negf_textbook,
   author = {Pourfath, Mahdi},
   title = {The non-equilibrium Green's function method for nanoscale device simulation},
   publisher = {Springer},
   address = {Wien},
   ISBN = {9783709118009;370911800X;},
   url = {https://doi.org/10.1007/978-3-7091-1800-9},
   year = {2014},
   type = {Book}
}

@article{rough_surfaces_generated_fitting_acf,
   author = {Hu, Y. Z. and Tonder, K.},
   title = {Simulation of 3-D random rough surface by 2-D digital filter and fourier analysis},
   journal = {International Journal of Machine Tools and Manufacture},
   volume = {32},
   number = {1},
   pages = {83-90},
   ISSN = {0890-6955},
   DOI = {https://doi.org/10.1016/0890-6955(92)90064-N},
   url = {https://www.sciencedirect.com/science/article/pii/089069559290064N},
   year = {1992},
   type = {Journal Article}
}

@article{algaas_gaas_anisotropic_interface_roughness_1992,
   author = {Tokura, Y. and Saku, T. and Tarucha, S. and Horikoshi, Y.},
   title = {Anisotropic roughness scattering at a heterostructure interface},
   journal = {Physical Review B},
   volume = {46},
   number = {23},
   pages = {15558-15561},
   note = {PRB},
   DOI = {10.1103/PhysRevB.46.15558},
   url = {https://link.aps.org/doi/10.1103/PhysRevB.46.15558},
   year = {1992},
   type = {Journal Article}
}

@inbook{negf_chapter_2016,
   author = {Ryndyk, Dmitry A.},
   title = {Nonequilibrium Green Functions},
   booktitle = {Theory of Quantum Transport at Nanoscale: An Introduction},
   publisher = {Springer International Publishing},
   address = {Cham},
   pages = {173-205},
   abstract = {The Nonequilibrium Green Function (NGF) method is introduced for three different types of particles, fermions (electrons), bosons and vibrons. The methods applied are: Schwinger-Keldysh closed-time contour, the equation-of-motion method and the Kadanoff-Baym-Keldysh method.},
   ISBN = {978-3-319-24088-6},
   DOI = {10.1007/978-3-319-24088-6_7},
   url = {https://doi.org/10.1007/978-3-319-24088-6_7},
   year = {2016},
   type = {Book Section}
}


@article{ingaas_rtd_doped_emitter_2011,
   title = {High peak-to-valley current ratio In0.53Ga0.47As/AlAs resonant tunneling diode with a high doping emitter},
   journal = {Journal of Semiconductors},
   volume = {33},
   number = {12},
   pages = {124002},
   abstract = {An In0.53Ga0.47As/AlAs resonant tunneling diode (RTD) with a high doping emitter is designed and fabricated using air bridge technology. The RTD exhibits a high peak-to-valley current ratio (PVCR) of more than 40 at room temperature, with a peak current density of 24 kA/cm2. The extraction of device parameters from DC and microwave measurements is presented together with an RTD equivalent circuit. The high PVCR RTD with small intrinsic capacitance is favorable for microwave/THz applications.},
   ISSN = {1674-4926},
   DOI = {10.1088/1674-4926/33/12/124002},
   url = {https://dx.doi.org/10.1088/1674-4926/33/12/124002},
   year = {2012},
   type = {Journal Article}
}


@article{ingaas_rtd_spacer_reduction,
   author = {Sugiyama, Hiroki and Yokoyama, Haruki and Teranishi, Atsushi and Suzuki, Safumi and Asada, Masahiro},
   title = {Extremely High Peak Current Densities of over 1×106 A/cm2 in InP-Based InGaAs/AlAs Resonant Tunneling Diodes Grown by Metal–Organic Vapor-Phase Epitaxy},
   journal = {Japanese Journal of Applied Physics},
   volume = {49},
   number = {5R},
   pages = {051201},
   abstract = {InP-based InGaAs/AlAs resonant tunneling diodes (RTDs) with extremely high peak current density ( jP) were grown by metal–organic vapor-phase epitaxy. High-temperature growth at 660 °C provides high-quality heterointerfaces and excellent current–voltage (I–V) characteristics. To obtain extremely high jP, the structural parameter dependence of I–V characteristics on barrier and spacer thicknesses and emitter-doping concentration were examined. Clear exponential dependence of jP on barrier thickness was obtained in the barrier-thickness range from 1.2 to 2.8 nm. The reduction of spacer thickness to 2 nm increased jP without deteriorating the peak-to-valley current ratio (PVR). An investigation of Si dopant diffusion into double-barrier regions at the growth temperature supports the validity of reducing spacer thickness. The jP increased as Si doping concentration was increased from 1×1018 to 6×1018 cm-3 in InGaAs emitters. The highest jP reached 1.29×106 A/cm2 with a PVR of 1.5 in a RTD at room temperature with barrier and spacer thicknesses of 1.4 and 2 nm and Si doping concentration in the emitter of 6×1018 cm-3.},
   ISSN = {1347-4065
0021-4922},
   DOI = {10.1143/JJAP.49.051201},
   url = {https://dx.doi.org/10.1143/JJAP.49.051201},
   year = {2010},
   type = {Journal Article}
}

@article{rtd_oscillator_1_92_thz,
   author = {Maekawa, Takeru and Kanaya, Hidetoshi and Suzuki, Safumi and Asada, Masahiro},
   title = {Oscillation up to 1.92 THz in resonant tunneling diode by reduced conduction loss},
   journal = {Applied Physics Express},
   volume = {9},
   number = {2},
   note = {Df4do
Times Cited:223
Cited References Count:24},
   abstract = {A large increase in oscillation frequency was achieved in resonant-tunneling-diode (RTD) terahertz oscillators by reducing the conduction loss. An n(+)-InGaAs layer under the air-bridge electrode connected to the RTD was observed to cause a large conduction loss for high-frequency current due to the skin effect. By introducing a new fabrication process removing the InGaAs layer, we obtained 1.92-THz oscillation, which extended the highest frequency of room-temperature electronic single oscillators. Theoretical calculations reasonably agreed with the experiment, and an oscillation above 2 THz is further expected with an improved structure of the slot antenna used as a resonator and radiator. (C) 2016 The Japan Society of Applied Physics},
   keywords = {quantum-cascade lasers
terahertz
ghz
technology},
   ISSN = {1882-0778
1882-0786},
   DOI = {10.7567/apex.9.024101},
   url = {https://iopscience.iop.org/article/10.7567/APEX.9.024101},
   year = {2016},
   type = {Journal Article}
}

@article{rdds_in_rtds,
   author = {Acharya, Pranav and Rezaei, Ali and Sengupta, Amretashis and Dutta, Tapas and Kumar, Naveen and Maciazek, Patryk and Asenov, Asen and Georgiev, Vihar},
   title = {Analysis of Random Discrete Dopants Embedded Nanowire Resonant Tunnelling Diodes for Generation of Physically Unclonable Functions},
   journal = {IEEE Transactions on Nanotechnology},
   volume = {23},
   pages = {815-821},
   ISSN = {1941-0085},
   DOI = {10.1109/TNANO.2024.3504963},
   url = {http://doi.org/10.1109/TNANO.2024.3504963},
   year = {2024},
   type = {Journal Article}
}

@article{ingaas_alas_inas_thickness_and_mole_fraction_variation,
   author = {Moise, T. S. and Kao, Y. C. and Katz, A. J. and Broekaert, T. P. E. and Celii, F. G.},
   title = {Experimental sensitivity analysis of pseudomorphic InGaAs/AlAs resonant-tunneling diodes},
   journal = {Journal of Applied Physics},
   volume = {78},
   number = {10},
   pages = {6305-6317},
   note = {Sensitive to both InGaAS QW and InAs subwell thickness and In mole fraction (for InGaAs QW) variation
Highlights thickness variation as the biggest concern},
   abstract = {Through the use of a novel vertically integrated resonant-tunneling diode (RTD) heterostructure we have established experimentally the relationship between intentional variations in the structural parameters of the pseudomorphic In0.53Ga0.47As/AlAs resonant tunneling diode (i.e., barrier thickness, quantum-well thickness, quantum-well composition, and doping density) and the measured current-voltage characteristics of the device. Based upon the results of these experiments, we have determined that a 1 monolayer increase in AlAs barrier width, InGaAs quantum-well width, or InAs subwell width results in a peak current reduction of 56\%+-7\%, 19\%+-2\%, and 18\%+-3\%, respectively. Further, a 1\% decrease in indium mole fraction of the InGaAs quantum well has been found to increase the peak current by 10\%+-1\%. Sensitivity parameters have been tabulated for both the peak current and the peak voltage of the RTD. Through the use of these parameters, the maximum allowed fluctuation in the RTDs structural parameters has been estimated for a given tolerance in the RTDs electrical characteristics. Further, these data can also be used to evaluate the feasibility of in situ epitaxial growth control of resonant tunneling devices. © 1995 American Institute of Physics.},
   DOI = {10.1063/1.360511},
   url = {https://doi.org/10.1063/1.360511},
   year = {1995},
   type = {Journal Article}
}

@book{numerical_treatment_of_partial_derivatives_textbook,
   author = {Christian Grossmann, Hans-Gorg Roos, Martin Stynes},
   title = {Numerical treatment of partial differential equations},
   publisher = {Springer Berlin, Heidelberg},
   ISBN = {978-3-540-71584-9},
   DOI = {https://doi.org/10.1007/978-3-540-71584-9},
   url = {https://doi.org/10.1007/978-3-540-71584-9},
   year = {2007},
   type = {Electronic Book}
}
